# Supplementary material for: CVD Synthesis of MoS2 Using a Direct MoO2 Precursor: A Study on the Effects of Growth Temperature on Precursor Diffusion and Morphology Evolutions
Source: Materials (Basel). 2023 Jul 4;16(13):4817. doi: 10.3390/ma16134817 (PMC10343541; doi:10.3390/ma16134817)
Supplement: Supplementary file 1 [file materials-16-04817-s001.zip]

Archive with 1 entries (1 files):
- materials-2452239-supplementary.pdf
